# Supplementary material for: Changes in repetitive negative thinking and stress perception mediate treatment effects of a transdiagnostic exercise intervention
Source: Psychol Med. 2026 Jan 9;56:e10. doi: 10.1017/S0033291725103085 (PMC12885332; doi:10.1017/S0033291725103085)
Supplement: Frei et al. supplementary material [file S0033291725103085sup001.zip]

Archive with 6 entries (6 files):
- S1_Comorbidities.docx
- S2_Patient Flow.docx
- S3_Indices of validity and reliability.docx
- S4_Hypothesis 2.docx
- S5_Bivariate correlations.docx
- S6_Sensitivity analysis.docx
